# Supplementary material for: Exosome-Based Delivery of Super-Repressor IκBα Alleviates Alcohol-Associated Liver Injury in Mice
Source: Pharmaceutics. 2023 Feb 14;15(2):636. doi: 10.3390/pharmaceutics15020636 (PMC9965399; doi:10.3390/pharmaceutics15020636)
Supplement: Supplementary file 1 [file pharmaceutics-15-00636-s001.zip]

Archive with 1 entries (1 files):
- pharmaceutics-2193848-supplementary.pdf
